# Supplementary material for: Autoantibody profiling of patients with immune checkpoint inhibitor-associated myocarditis: a pilot study
Source: Front Immunol. 2024 Sep 11;15:1423622. doi: 10.3389/fimmu.2024.1423622 (PMC11422215; doi:10.3389/fimmu.2024.1423622)
Supplement: Supplementary file 1 [file Table1.xlsx]

## Sheet: IgG
Case 1 (pre) Name	Case 1 (pre) Z score	Case 1 (post) Name	Case 1 (post) Z score	Case 2 (pre) Name	Case 2 (pre) Z score	Case 2 (post) Name	Case 2 (post) Z score	Case 3 (pre) Name	Case 3 (pre) Z score	Case 3 (post) Name	Case 3 (post) Z score
TCHHL1	61.149	TCHHL1	76.006	GLOD4	23.74	PMEPA1	29.132	IRF2BP1	54.783	IRF2BP1	59.642
UBE3A	43.088	UBE3A	44.128	PMEPA1	23.74	CD2BP2	29.132	USP15	54.783	USP15	59.642
UBE2R2	42.894	PDIA2	36.417	CD2BP2	23.74	ANAPC15	29.132	MAP9	41.047	MAP9	40.494
PDIA2	41.731	LIMCH1	33.385	ANAPC15	23.74	ATXN3	29.132	BCCIP	33.687	BCCIP	30.825
LIMCH1	37.577	UBE2R2	33.018	ATXN3	23.74	PCP2	29.132	ECE2	30.912	USP15	30.484
STK31	32.34	MTERF3	29.624	PCP2	23.74	Nol3	29.132	CATIP	25.354	ECE2	28.777
MTERF3	28.861	STK31	26.427	HRAS	23.74	HRAS	26.603	USP15	23.672	CATIP	24.529
ANXA11	23.421	OFD1_frag	25.042	Nol3	23.74	NINJ1	24.948	PRDX4	23.598	PRMT7	23.559
OFD1_frag	21.234	SH3GL1	20.669	NINJ1	22.715	GLOD4	22.145	COL6A1	20.789	IFNA2	19.843
CNDP2	20.933	STK31	20.649	RBPJ	22.252	MLIP	21.746	CIAPIN1	20.248	PRDX4	19.711
NECAP2	20.673	LZTFL1	19.933	NOL3	19.773	NOL3	21.664	PRMT7	19.169	COL6A1	19.49
SH3GL1	20.534	ANXA11	19.579	ASNA1	18.963	RBPJ	19.277	COPE	18.177	LRRFIP1	18.499
BCCIP	19.997	BCCIP	17.446	RBPJ	16.973	RBPJ	18.331	LRRFIP1	18.025	PLEKHB1	18.272
STK31	16.776	LILRB2	17.213	ARHGEF16	16.935	DDX53	17.227	IFNA2	17.457	PRCC	18.242
C4orf19	15.771	CNDP2	16.368	ARHGEF16	14.187	SH3BGR	15.96	PLEKHB1	17.421	ARID3A	16.839
MAPK8IP2	15.362	NECAP2	16.034	GSTO1	14.04	ARHGEF16	14.523	PRCC	16.155	GYG2	15.77
FAM84A	15.03	EIF5	15.738	ERP27	13.836	ERP27	14.222	FAP	15.528	CIAPIN1	15.28
SRPK2	14.734	SRPK2	14.545	MUC15	13.44	TEX264	13.262	TBCEL	14.746	TEX33	15.141
LZTFL1	14.653	C4orf19	14.136	CDH6	12.582	MUC15	13.178	CNN2	14.733	COPE	14.421
LILRB2	12.921	CAMK4	13.836	KRAS	12.558	SIGLEC8	12.86	TEX33	14.395	CNN2	14.325
LRRC6	12.23	FAM84A	13.321	NINJ1	12.439	NINJ1	12.579	ECE2	14.227	ECE2	13.998
LAT	12.161	MAPK8IP2	13.159	TEX264	12.341	ASNA1	12.274	ECE2	13.969	TBCEL	13.866
CAMK4	12.136	LARP7	12.591	C14orf37	12.231	CDH6	12.273	GYG2	13.442	FAP	13.063
AES	12.107	ACRC	12.085	IL1RL1	11.404	LAT	12.197	PALM2	13.358	PALM2	12.531
EIF5	11.671	AES	11.22	RHOG	11.38	C14orf37	11.808	ARID3A	13.245	ECE2	12.465
SEMA6C	11.33	RAP1GDS1	10.63	AQP5	11.109	ARHGEF16	11.477	PALM2	12.747	RAD54L2	12.374
LARP7	11.152	SEMA6C	10.043	LAT	11.074	IL1RL1	11.474	CPEB3	12.71	CPEB3	12.35
CAMKK2	10.806	MAPK1IP1L	9.709	PMEPA1	10.893	GGA3	11.34	TEX33	12.098	PALM2	12.234
RAP1GDS1	10.507	LAT	9.694	AGO2	10.83	GSTO1	11.289	PYCRL	11.783	RGS5	11.967
ACRC	10.403	CAMKK2	9.479	SH3BGR	10.707	AGO1	11.135	RGS5	11.665	MED22	11.172
AES	10.329	FGFR1OP	9.429	C1orf162	10.565	KRAS	11.123	RAD54L2	11.664	STRIP1	10.67
SPSB2	10.148	MAPK8IP2	9.41	R3HDM2_frag	10.507	TGS1	10.502	MED22	11.562	PYCRL	10.581
RBPJ	9.988	PRELID1	9.08	GGA3	10.492	GGA3	10.464	MGMT	11.05	RBPJ	9.773
OFD1_frag	9.953	LRRC6	8.634	TMEM185B	10.463	AGO2	10.308	EIF3J	10.397	VPS50	9.749
ANKRD45	9.795	EIF4EBP3	8.559	SART3	10.196	PMEPA1	9.903	RBPJ	10.387	TEX33	9.728
HSF2	9.402	AES	8.416	SIGLEC8	10.182	TMEM185B	9.726	GPSM1	10.064	IFNA1	9.234
PRELID1	9.27	PDCD1	8.404	RBPJ	10.133	ST6GALNAC6	9.487	IFNA1	9.892	CALB2	9.007
ZCCHC7	9.013	STK31	8.341	GGA3	10.112	R3HDM2_frag	9.465	RASSF7	9.72	EIF3J	8.667
MAPK8IP2	8.909	SPSB2	8.233	TGS1	10.051	SFT2D2	9.414	PRDX1	9.585	GPSM1	8.496
MEA1	8.668	OFD1_frag	8.118	DDX53	9.978	AQP5	9.248	STRIP1	9.459	EIF3J	8.162
PDCD1	8.011	HSF2	7.776	PMEPA1	9.902	PTP4A1	9.107	CALB2	9.274	PROSER2	8.131
FGFR1OP	7.857	RBPJ	7.257	SGCD	9.88	RHOG	9.068	KJ901215	9.235	CCDC89	8.09
STK31	7.825	CAMKK2	7.252	HAT1	9.754	CFHR5	8.987	PROSER2	9.156	PTPN2	7.913
BRD9	7.69	STK31	7.12	RHOD	9.649	RHOD	8.94	PRDX2	9.065	PHYHD1	7.893
KCNA4	7.035	RBPJ	7.071	PAG1	9.545	SGCD	8.874	KJ901215	8.843	PRDX1	7.855
STK31	6.876	ANKRD45	6.949	PTP4A1	9.527	PRRG1	8.756	KJ901215	8.805	KJ901215	7.78
FAM175B	6.83	BRD9	6.829	TMEM185B	9.378	LDLRAD4	8.756	PHYHD1	8.761	KJ901215	7.705
STAM	6.727	MEA1	6.381	RGS16	9.241	REM1	8.737	PTPN2	8.673	CPEB3	7.669
HNMT	6.651	PRCC	6.085	LDLRAD4	9.219	KLHDC3	8.717	CCDC89	8.511	PTPDC1	7.495
LDB2	6.596	KCMF1	6.005	ST6GALNAC6	9.164	AGO1	8.682	RBPJ	8.493	IFNA4	7.355
CAMKK2	6.526	ZNF385C	5.879	ING3	9.108	SART3	8.664	DAB2	8.445	MGMT	7.251
CROCCP2	6.369	STAM	5.847	RND2	9.104	C1orf162	8.604	ANXA5	8.089	PRDX2	7.098
RBPJ	6.198	KIF9	5.834	AGO1	9.057	RND2	8.597	CPEB3	7.94	LCA5	7.085
FAM29A	6.099	CASQ2	5.751	MAL2	8.989	RBPJ	8.568	VMA21	7.852	KJ901215	7.006
PLEKHA8	6.081	SCYL3	5.625	DYNAP	8.945	TMEM243	8.565	ALDH5A1	7.759	AC011504.3_frag	7.004
NBR1	6.066	GTF2I	5.615	SNX2	8.887	DYNAP	8.508	PTPDC1	7.71	BCCIP	6.967
PRRT2	5.836	FAM29A	5.545	SFT2D2	8.864	CACUL1	8.355	EIF3J	7.635	RBPJ	6.71
CASQ2	5.806	FAM175B	5.543	REM1	8.845	SDCCAG3	8.279	PRDX3	7.609	SHC1	6.64
GTF2I	5.766	KCNAB2	5.468	TMEM243	8.821	ECE1	8.149	LCA5	7.485	TTC17	6.557
CROCCP2	5.607	ZCCHC7	5.407	AGO1	8.658	PRRG2	7.975	BCCIP	7.427	DAB2	6.42
KIF9	5.524	CROCCP2	5.3	CFHR5	8.517	PAG1	7.753	AC011504.3_frag	7.374	MAK16	6.342
MAPK1IP1L	5.464	CASQ2	5.115	MLIP	8.468	TMEM185B	7.726	RHOBTB1	7.295	RBPJ	6.246
ZNF385C	5.408	HNMT	5.1	CACUL1	8.452	ORAI3	7.507	ASNA1	7.261	PRDX3	6.244
SCYL3	5.393	CCDC97	4.949	NID2	8.402	C16orf54	7.465	ATCAY	7.196	IFNA1	6.173
UBA5	5.359	DGCR8	4.886	C16orf54	8.402	BCKDHB	7.448	FAM153A	7.108	ANXA5	6.173
KCMF1	5.326	HRAS	4.848	PMAIP1	8.371	LRRC4C	7.427	IFNA4	7.084	ATCAY	6.152
EGFR	5.316	SRPK2	4.82	TAF6	8.117	PRPH2	7.357	VPS50	6.857	ETFA	6.111
CCDC97	5.26	AP1B1	4.777	ORAI3	8.094	MAG	7.168	RBPJ	6.789	RBPJ	6.037
ATP5B	5.228	PLEKHA8	4.634	PRLR	8.074	PPP2R3C	7.123	NG_011755.1_frag	6.157	ALDH5A1	5.956
FAM84A	5.187	KCNA4	4.619	FYTTD1	8.056	HAUS1	7.062	ETFA	6.027	RHOBTB1	5.923
ZFAND4	5.062	PMEPA1	4.611	PLP2	7.995	TMCO2	7.042	LMOD3_frag	6.026	CYP20A1	5.917
MEF2A	4.964	SPACA7	4.599	ECE1	7.908	PMEPA1	7	RBPJ	5.927	LMOD3_frag	5.868
LSM5	4.915	LARP7	4.581	PRRG1	7.866	NSG1	6.972	MAK16	5.837	FAM153A	5.794
EYA1	4.864	ATP5B	4.473	PRRG2	7.818	GSTM4	6.957	ZNF428	5.763	TXNDC15	5.788
SPACA7	4.851	PEX19	4.455	PRPH2	7.664	PLP2	6.935	MAK16	5.723	SYCE1	5.493
PLD3	4.848	ECE1	4.447	BCKDHB	7.484	SNX2	6.892	CYP20A1	5.619	ASNA1	5.319
LDB1	4.791	FAM129A	4.388	SERTM1	7.422	NID2	6.855	IFNA1	5.612	VMA21	5.189
DGCR8	4.786	EGFR	4.285	SDCCAG3	7.418	FYTTD1	6.853	STAM	5.605	STAM	5.121
NFIB	4.747	PRRT2	4.283	EDIL3	7.33	ING3	6.784	ANKRD45	5.599	MAK16	5.07
CHCHD4	4.712	PLD3	4.266	NSG1	7.3	B3GNT7	6.717	TTC17	5.462	ZNF428	5.069
CASQ2	4.65	SELL	4.211	ISCU	7.193	PRLR	6.64	PPCS	5.431	ANKRD45	5.041
SELL	4.58	MEF2A	4.189	SDPR	7.176	LIMCH1	6.634	ZNF428	5.333	PPCS	5.025
FAM129A	4.5	LDB2	4.152	HAUS1	7.172	ISCU	6.615	SRXN1	5.288	DUSP15	4.909
SRPK2	4.486	CHCHD4	4.147	PCP2	7.102	HAT1	6.599	SHC1	5.264	NG_011755.1_frag	4.835
ACBD6	4.444	PLRG1	4.116	R3HDM2_frag	7.1	CDIPT	6.562	GGA2	5.209	ZNF428	4.796
PRCC	4.42	FRG1	4.102	MARCKSL1	6.914	RGS16	6.539	DUSP15	5.137	MEF2D	4.725
ERMN	4.284	ZCRB1	4.027	KLHDC3	6.909	MARCKSL1	6.527	PRDX3	5.065	CCNG1	4.722
SCIN	4.255	NBR1	3.937	LRRC4C	6.864	SDPR	6.495	CFAP36	5.032	SKAP2	4.657
IL1A	4.244	NFIB	3.899	RGS4	6.841	PMAIP1	6.429	RNASET2	5.011	IL1A	4.614
RNF220	4.195	HAS3	3.879	PPP2R3C	6.822	NDOR1	6.278	PRMT8	4.986	RNASET2	4.577
UBE3A	4.182	RBPJ	3.879	MALL	6.798	R3HDM2_frag	6.225	EEF2K	4.903	KDM3A	4.528
MAP3K7	4.156	LSM5	3.866	OLIG2	6.792	RGS4	6.197	ETFA	4.862	PRMT8	4.479
NINJ1	4.09	LDB1	3.817	MAG	6.762	TAF6	6.161	CTBP2	4.845	SST	4.475
PBK	4.065	EYA1	3.792	NDOR1	6.683	LDLRAD4	6.15	TXNDC15	4.843	DNAJC12	4.41
EPB41L1	4.027	MAP3K7	3.659	RUNDC3B	6.679	EDIL3	6.089	CREB3L1	4.728	PPHLN1	4.378
SORBS1	3.962	NINJ1	3.574	GSTM4	6.644	NAPG	5.908	CFAP36	4.682	CREB3L1	4.366
GTF2I	3.84	ACBD6	3.542	TMCO2	6.635	SERTM1	5.812	CFAP36	4.624	MAK16	4.337
PMEPA1	3.826	FAM84A	3.478	TP53	6.594	MALL	5.78	PPHLN1	4.612	SRXN1	4.318
ZCRB1	3.786	LZTFL1	3.411	ATP4B	6.592	PCP2	5.727	UBTD2	4.573	CFAP36	4.272
HRAS	3.746	SPP1	3.409	CDIPT	6.505	KCNAB2	5.666	MAK16	4.565	EEF2K	4.193
SGIP1	3.741	SF3A3	3.373	RND1	6.466	MFGE8	5.603	PRKG1_frag	4.512	LIMS1	4.189
NFIB	3.669	HSPD1	3.369	NME4	6.364	OLIG2	5.495	SYCE1	4.46	ARL4C	4.038
PLRG1	3.652	SORBS1	3.309	ELFN2	6.138	ATP1B3	5.445	Q5xjv5	4.361	HPS1	3.889
RTN4	3.431	ZFAND4	3.294	UBQLN4_frag	6.135	C11orf45	5.445	EMCN	4.323	ESPN	3.852
HAUS6	3.406	NINJ1	3.29	RABEP2	6.094	MUC15	5.406	CCNG1	4.266	Q5xjv5	3.841
FRG1	3.328	UBE3A	3.279	LDOC1	6.064	RUNDC3B	5.369	SKAP2	4.263	FAM81A	3.836
HSPD1	3.31	KIR2DL3	3.215	MFGE8	6.044	RABEP2	5.346	IL1A	4.225	PRKG1_frag	3.831
HAS3	3.296	IFNA1	3.196	MUC15	5.986	ATP4B	5.325	KDM3A	4.201	GGA2	3.809
LZTFL1	3.244	SCIN	3.19	THEM4	5.949	EGFR	5.274	ARL4C	4.183	FAM84A	3.788
FAM131C	3.238	RNF220	3.186	RAP1GDS1	5.899	MUC15	5.235	FAM84A	4.179	UBTD2	3.786
DMD	3.214	LRPPRC	3.175	ARRB1	5.873	DCBLD2	5.225	IFNA14	4.16	EMCN	3.781
LRPPRC	3.176	CROCCP2	3.161	PLEKHA3	5.854	UBQLN4_frag	5.136	ESPN	4.133	CTBP2	3.765
KIR2DL3	3.149	ERMN	3.136	ASAP2	5.833	PLEKHA3	5.122	PPM1G	4.058	PRDX3	3.752
IFNA1	3.143	AKAP8	3.127	RAC3	5.818	PRRT2	5.118	SST	3.945	SRRM3_frag	3.739
ODAM_frag	3.119	UBA5	3.081	B3GNT7	5.816	ARRB1	5.102	PRKG1	3.906	FAM84A	3.724
NUDT6	3.071	SUFU	3.077	PSMC3	5.758	THEM4	5.074	UBXN1	3.889	CFAP36	3.678
		RTN4	3.063	MUCL1	5.717	MAL2	4.972	HPS1	3.799	FAM84B	3.601
		KCNAB2	3.061	MUC15	5.588	RND1	4.94	SDHAF2	3.797	PRKG1	3.539
		RND2	3.053	VWA5A	5.502	VWA5A	4.935	IRAK4	3.794	CFAP36	3.504
		SGIP1	3.048	POTEB	5.481	RAP1GDS1	4.913	CLUAP1	3.748	IFNA14	3.435
		HAUS6	3.046	MRAS	5.467	TP53	4.899	DNAJC12	3.747	NRARP	3.408
		RTN4	3.024	CREB3L1	5.32	NME4	4.895	EIF4B	3.703	IRAK4	3.369
				PRRT2	5.319	PSMC3	4.812	ASB9	3.675	CYSRT1	3.363
				RAB5A	5.295	CREB3L1	4.793	HN1L	3.631	LZTS2	3.361
				EGFR	5.29	PRDX3	4.763	SRRM3_frag	3.589	SPAG8	3.357
				KCNAB2	5.284	EIF4ENIF1	4.755	STIP1	3.581	CLUAP1	3.296
				C1orf64	5.28	RAC3	4.745	LZTS2	3.572	RUNDC1	3.296
				LDOC1	5.262	C1orf64	4.735	CDKN3	3.568	STIP1	3.27
				BACH2	5.252	SH3BGR	4.724	LIMS1	3.557	CDKN3	3.262
				ATP1B3	5.236	A2ML1	4.689	PDCL	3.543	TESK1	3.238
				DCTN2	5.201	MAL	4.665	MEF2D	3.529	CSRP2BP	3.236
				PLEKHA8	5.199	RCN3	4.656	FAM81A	3.507	SAMD11	3.233
				ZBTB7C	5.172	C6orf106	4.655	STIP1	3.498	ETFA	3.219
				SSBP1	5.153	TAF6	4.582	FAM84A	3.481	A2ML1	3.212
				LDLRAD4	5.086	MUCL1	4.579	NRARP	3.449	FSCB	3.186
				C6orf106	5.07	SUMO3	4.488	TSNAXIP1	3.4	HN1L	3.153
				NAPG	4.892	PLEKHA8	4.487	PPA1	3.324	RBM12	3.146
				EIF4ENIF1	4.886	MRAS	4.465	TESK1	3.319	UBXN1	3.127
				PRDX3	4.876	DCTN2	4.448	CCDC184	3.308	EIF4B	3.116
				NDUFS6	4.869	SGIP1	4.41	NOL4	3.294	SMAP	3.071
				MAG	4.86	CD6	4.408	FSBP	3.275	HIC1	3.052
				EML1	4.838	LDOC1	4.384	A2ML1	3.259	ADCY6	3.037
				RUNDC3B	4.805	RASGRP3	4.373	TXLNA	3.246	PPM1G	3.001
				LILRB2	4.75	VAMP4	4.361	CFAP43	3.246
				A2ML1	4.747	EML1	4.347	HCN1	3.245
				RASGRP3	4.691	BLOC1S4	4.312	CSRP2BP	3.218
				POTEE	4.669	TRIM69	4.289	BTRC	3.208
				TAF6	4.664	INPP5A	4.272	TTC32	3.207
				EDIL3	4.658	MAG	4.268	SAMD11	3.192
				LIMS1	4.65	LDOC1	4.251	SPAG8	3.155
				RHEB	4.634	ERMN	4.249	GLOD4	3.127
				RND3	4.595	CDC42	4.247	CRYZ	3.084
				RALA	4.584	STIP1	4.243	NAP1L3	3.058
				ARRB2	4.573	RALA	4.088	IFNA8	3.042
				SH3BGR	4.568	ATG4B	4.083
				SORBS2	4.551	LIMS1	4.059
				SUMO3	4.53	PEA15	4.059
				BLOC1S4	4.499	SSBP1	4.016
				HIST1H2BA	4.468	AHSA1	3.961
				STX12	4.455	PAFAH1B2	3.949
				VAMP4	4.451	POTEB	3.928
				RAB34	4.434	BACH2	3.915
				MAL	4.433	MRAS	3.898
				DCBLD2	4.422	NAT9	3.882
				RHOQ	4.421	RAB34	3.83
				CDC42	4.388	CMTM7	3.83
				PALM2	4.36	PVR	3.821
				SLC16A4	4.352	SGCE	3.821
				EMCN	4.304	RUNDC3B	3.799
				RHOJ	4.284	SCHIP1	3.784
				IDH3A	4.249	FAF1	3.782
				PRKD2	4.246	ELFN2	3.778
				IFT81	4.238	P2RX4	3.763
				PLEKHJ1	4.235	POTEE	3.76
				SGCE	4.229	ARRB2	3.755
				TRIM69	4.223	IST1	3.743
				ANKRD17	4.212	PRMT6	3.741
				CMTM7	4.197	RGS10	3.717
				CMTM6	4.194	LILRB2	3.689
				FAF1	4.17	FCRL2	3.682
				INPP5A	4.169	RAB5A	3.673
				LIMCH1	4.165	CD244	3.672
				MBD3	4.136	RHEB	3.654
				KLK14	4.112	BID	3.654
				GCSAML	4.104	HIST1H2BA	3.651
				SGIP1	4.099	CMTM6	3.616
				HMGN5	4.076	DLG4	3.614
				PPM1G	4.068	PSMD4	3.608
				RGS10	4.066	BEAN1	3.604
				MRAS	4.064	SLAMF6	3.595
				BPGM	4.057	IL7	3.583
				BID	4.005	EMCN	3.576
				PARP11	4.003	HAUS1	3.556
				C11orf45	3.99	RHOJ	3.551
				IL7	3.972	PARP11	3.53
				BEAN1	3.956	TMPRSS2	3.515
				DLG4	3.923	CRAT	3.507
				SSNA1	3.914	KRAS	3.487
				P2RX4	3.896	C16orf62	3.478
				ECHDC1	3.849	EDIL3	3.419
				PAFAH1B2	3.843	CBLB	3.39
				EEA1	3.839	EDIL3	3.386
				CRAT	3.826	GRPEL1	3.377
				FTL	3.809	RABEPK	3.375
				WAS	3.807	FUT6	3.37
				MRFAP1L1	3.798	GSTA1	3.362
				GGT6	3.793	NDUFS6	3.359
				RAC1	3.791	DNAJB6	3.355
				SET	3.773	C3orf52	3.345
				STIP1	3.762	PELI2	3.326
				RABEPK	3.76	ASAP2	3.31
				SET	3.758	DOK6	3.289
				POTEB	3.757	TMEM44	3.249
				KEAP1	3.72	GGT6	3.223
				EDIL3	3.715	NGFRAP1	3.212
				STX10	3.711	SGIP1	3.21
				MTERF4	3.699	ST6GALNAC6	3.207
				GIMAP7	3.695	TRIM21	3.206
				SPOCK1	3.689	TIRAP	3.199
				TIRAP	3.667	B4GALT3	3.198
				SLAMF6	3.66	KLK14	3.195
				STMN4	3.654	CDC37L1	3.185
				DIRAS1	3.646	FAM234A	3.184
				AL137795.10_frag	3.645	KEAP1	3.181
				ELN	3.63	WAS	3.179
				GSTA1	3.593	PPM1G	3.166
				ERVFRD-1	3.579	HMGN5	3.158
				TIRAP	3.571	PLEKHJ1	3.155
				FAM43A	3.565	GIMAP7	3.149
				MTERF4	3.55	RND3	3.147
				CDC37L1	3.523	SSNA1	3.142
				CD6	3.523	RGS10	3.141
				RGS5	3.506	STX10	3.121
				SGIP1	3.504	ECHDC1	3.112
				PVR	3.504	B3GNT3	3.111
				FCRL2	3.496	AL137795.10_frag	3.111
				SPRR4	3.478	CD84	3.103
				IST1	3.47	SEMA6D	3.102
				MGAT3	3.462	TIRAP	3.1
				C16orf62	3.451	DBNDD1	3.08
				FTH1	3.436	IDH3A	3.069
				GSTM3	3.418	PLCXD1	3.054
				TSN	3.411	PYURF	3.049
				FUCA2	3.408	GCSAML	3.044
				LAPTM4A	3.403	TANK	3.043
				P2RX4	3.393	ERVFRD-1	3.033
				NAT9	3.372	FTH1	3.021
				GOLPH3	3.362	BCL7A	3.016
				PCMTD1	3.36	STX12	3.012
				MCEE	3.359	MGAT3	3.006
				DSG1	3.352
				TMEM44	3.346
				DDX4	3.297
				CLEC7A	3.287
				PAM16	3.27
				MAP2	3.263
				FBXO2	3.262
				RCN3	3.262
				OFD1_frag	3.261
				ELMOD1	3.259
				UBL7	3.253
				DBNDD1	3.252
				ECSCR	3.25
				CBLB	3.245
				NGFRAP1	3.24
				TEX264	3.236
				AQP1	3.233
				EDIL3	3.219
				WTAP	3.208
				EMP3	3.193
				SLC30A4	3.192
				EEF2K	3.185
				PLCXD1	3.185
				GALNTL6	3.18
				HAUS1	3.176
				CTRL	3.172
				AHSA1	3.169
				PSMD4	3.166
				COX5B	3.164
				ATG4B	3.155
				ERMN	3.153
				KIFC3	3.148
				MGLL	3.143
				TANK	3.143
				FUT6	3.138
				TIRAP	3.123
				SLC48A1	3.119
				CLEC14A	3.089
				FAM9C	3.084
				B4GALT3	3.078
				TRIM21	3.062
				CD84	3.054
				TTLL2	3.041
				RAB2B	3.039
				FAM234A	3.013
				DLG3	3.007
